# Supplementary material for: Data for short and long-term prothrombotic biomarkers after cryoballoon and radiofrequency ablation
Source: Data Brief. 2019 Jun 5;25:104105. doi: 10.1016/j.dib.2019.104105 (PMC6614541; doi:10.1016/j.dib.2019.104105)
Supplement: Multimedia component 1 [file mmc1.xlsx]

## Sheet: Sheet1
RF=1 CB=2	Baseline IL-6 (pg/mL)	18-24hr IL-6 (pg/mL)	6-Months IL-6 (pg/mL)	Baseline hs-CRP (mg/L)	18-24hr hs-CRP (mg/L)	6-Months hs-CRP (mg/L)	Baseline CD62P (%)	18-24h CD62P (%)	6-Months CD62P (%)	Baseline MPV (fL)	18-24 hr MPV (fL)	6-Months MPV (fL)	Baseline PDW (fL)	18-24 hr PDW (fL)	6-Months PDW (fL)	Baseline P-LCR (%)	18-24 hr P-LCR (%)	6-Months P-LCR (%)	Baseline CD40L (pg/mL)	18-24hr CD40L (pg/mL)	6-Months CD40L (pg/mL)	Baseline PF-4 (pg/mL)	18-24h PF-4 (pg/mL)	6-Months PF-4 (pg/mL)
1	1.9	15.1	2.17	0.653	7.06	1.28	13.1	41.3	18.3	11.8	10.8	11.4	11.3	13.3	14.6	23.4	31.7	35.4	191.13	237.72	84.98	107.07	138.75	80.03
1	1.9	3.44	3.19	1.92	2.8	1.06	21	35.8	29	10	10.2	9.8	11.4	11.1	10.9	25.1	25.4	22.7	194.61	216.33	86.61	129.26	131.03	91.13
1	4.9	5.82	2.2	0.555	4.44	0.373	28.3	35	23	10.4	10.3	10	12.5	13.5	11.4	28.9	28.4	26.2	128.09	205.74	59.89	98	135.13	100.84
1	2.43	5.51	21	0.484	2.71	1.13	17	52	24	9.9	10.7	10.5	10.5	12.4	12.2	23.1	30.8	29.4	72.76	78.35	38.93	111.74	138.03	88.97
1	1.9	1.9	2.68	0.702	1.23	1.16	22.3	43.8	27	9.7	9.5	9.6	11.2	10.2	10.8	22	21.2	21.1	67	139.66	48	114.17	144.51	78.27
1	1.9	5.96	1.9	0.397	1.77	0.871	19.6	41	13	9.9	9.6	9.9	11.1	10.4	11.1	26	21.9	23.6	100.34	129.61	48.65	107.94	117.48	64.31
1	2.75	7.3	38	0.655	5.35	0.71	25	35	19	9.5	9.6	10	10.8	9.6	11.2	20.9	20.7	24.8	103.87	132.16	55.33	85.64	147.67	116.9
1	2.09	3.18	9.91	1.74	2.28	2.05	16	34	22	11.8	12.3	12.1	14.8	14.1	14.8	41.7	43.61	42.8	64.78	61.36	41.81	116.74	132.81	106.73
1	2.31	8.27	31.4	1.03	3.5	1.13	9	26	17	10.1	10.2	10.5	11.7	11.9	12.7	26	27.5	28.9	45.83	110.72	5.43	121.8	145.41	79.91
1	4.85	48.4	4.78	3.64	13.5	0.38	23	42	19	9	9.8	9.4	9.3	11	10.3	17.1	22.9	19.2	50.88	66.46	11.46	116.58	135.47	51.4
1	8.2	4.3	10.5	2.88	1.69	2.25	19	29	17	9.6	9.1	10.1	10.3	9.8	11.8	20.7	16.9	25.9	86.55	139.39	5.48	119.73	138.55	120.44
1	1.9	8.86	7.76	0.1	30.5	0.245	18	26	19	9.3	8.8	8.92	10	8.4	9.5	18.6	15.5	15.8	54.79	85.68	25.84	127.12	127.52	110.73
1	1.9	12.2	8.18	0.272	2.41	0.51	16.8	32.7	35	10.3	10	10	11.4	11.5	11.8	25.8	25.4	24.9	1.03	61.47	0.98	120.51	137.22	116.71
1	6.26	3.23	5.41	2.93	1.55	1.31	16	33.2	37	10.9	10.7	10.7	13.2	12.8	13.1	32.2	31.1	33.4	8.52	68.2	3.64	129.82	145.68	118.9
1	4.66	7.96	7.81	0.246	5.29	0.643	17	29	21	9.5	9.7	9.9	9.6	10.6	11.7	20.3	22.2	23.5	3.91	54.68	0.38	97.54	125.79	88.5
1	12.3	25.2	2.61	1.65	14	0.553	11.5	22	20	10.8	11.2	10.6	12.6	13.4	12.8	30	35.2	31.1	9.23	46.15	0.32	138.86	156.52	108.31
1	2.81	2.66	18.2	0.65	1.31	1.28	12	39	25	10	9.9	9.9	10.8	10.8	11.1	23.7	23.1	23.1	83.24	155.84	43.76	132.33	132.98	117.95
1	1.9	43.9	1.9	0.1	8.52	0.201	26	45	28	9.9	10.1	9.6	11.6	12.1	10.5	24.9	25.7	21.5	59.84	153.23	4.34	76.48	127.16	59.44
1	19	5.05	1.9	20.8	15.8	1.27	15	24	12	11.2	11.9	11.4	13.5	14.3	14.4	35.7	40.2	36.7	68.31	80.69	35.13	110.53	115.12	100.47
1	3.24	33.2	2.1	0.457	2.09	1.26	9	18	14	11	11.1	10.8	14.7	13.2	12.7	34.4	34.3	32.1	39.09	62.77	2.01	88.36	110.11	76.92
1	4.1	4.87	4.95	1.67	4.81	8.87	6	24	17	10.2	10.2	9.7	10.2	11.4	11.6	21.5	26.4	22.8	66.14	231.32	24.81	80.22	140.7	52.11
1	9.32	7.71	8.08	0.581	5.96	0.751	13	32	17	10	10	10.1	12.2	11.4	11.4	26.4	24.7	25.1	33.12	146.82	3.36	91.94	138.14	82.58
1	8.59	31.6	2.59	0.852	2.88	4.39	18	35	15	11.6	10.8	10.3	15.2	13	11.3	38.4	30.3	27	65.37	223.61	3.91	115.56	151.52	105.46
1	14.1	4.89	1.9	4.11	5	1.09	25	37	21	9.5	9.3	9.1	10.4	9.8	9.6	19.6	19.1	17	85.3	107.29	91.28	116.98	154.96	85.14
1	4.93	3.3	2.24	7.08	3.17	0.966	27	42	23	8.9	9	10.1	9.4	9.9	11.9	16.6	17.4	25.9	90.35	223.61	72.81	68.15	125.13	19.28
1	2.49	8.48	1.9	0.664	2.8	0.463	22	37	24	10.2	10.3	10	12.1	11	10.8	26.7	26.1	23.8	55.98	173.38	22.53	100.04	137.56	42.88
2	2.69	2.37	3.89	0.96	1.82	0.59	15	37	11	10.5	10.1	9.4	13	12	10.6	29.2	27.1	19.9	27.53	320.2	19.82	54.72	132.32	36.42
2	1.9	2.97	5.47	0.856	3.62	0.753	25	35	22	10.4	10.4	10.3	11.9	11.5	12.3	28.6	28.5	27.7	94.48	119.02	12.05	36.63	133.41	33.54
2	2.16	2.54	1.9	0.749	2.44	2.1	21	40	24	11.1	10.6	11.3	13.8	12.6	14.5	33.6	31	35	120.65	128.15	8.79	120.35	143.7	117.17
2	1.9	1.9	3.27	0.914	0.931	0.1	31	35	24	9.6	9.9	9.3	11.2	10.5	10	21.8	21	18.1	55.22	296.1	8.2	88.17	99.84	94.72
2	1.9	5.56	4.44	0.1	0.532	1.1	11.5	24.1	18	9.4	8.92	8.92	9	9.5	9	14.1	15.4	15.4	30.89	162.41	5.21	85.06	127.99	75.67
2	8.29	4.43	4.44	9.75	18.6	0.692	13	36	18	10.5	9.9	10.1	11.4	12.5	12	23.4	29.2	26	25.63	76.89	9.72	111.56	125.2	115.13
2	3.73	19.3	3.83	0.523	12.2	0.871	21	28	17	9.8	9.6	9.9	11.5	10.8	10.7	22.8	21.9	23.2	6.41	103.55	1.36	104.56	128.27	37.41
2	3.48	7.53	3.7	2.24	4.63	2.56	16	25	12	10.6	11.1	10.2	13.3	13.6	11.8	29.9	33.5	27.4	102.84	200.47	38.44	96	134.04	86.11
2	1.9	6.96	4.14	0.928	7.01	0.255	18	31	15	9.2	10.1	10.1	10.9	11.5	11.4	20.6	25.7	25.3	33.61	81.45	10.91	67.13	124.37	39.77
2	2.3	7.01	2.84	0.21	2.53	0.285	17	25	11	9.5	9.7	9.8	11	11.4	10.8	20.6	22	23.1	19.6	197.87	2.98	132.26	127.03	129.6
2	1.9	6.23	1.9	0.597	21.5	0.878	19	23	21	10	10.4	9.5	11.6	11.7	10.8	24	28.4	21.3	121.58	172.07	9.45	99.22	131.84	81.35
2	2.64	7.94	102	9.71	14.2	1.15	21	32	17	10.9	10.4	9.8	12.8	11.7	11.4	32	28.3	24.4	63.04	169.41	35.13	118.88	138.08	32.27
2	3.41	2.94	1.9	0.493	3.61	0.308	19	31	16	11.2	11.4	10.5	13.4	13.9	11.7	35	35.1	29	50.61	138.95	15.53	120.32	140.06	107.67
2	1.9	11.8	6.07	0.182	9.73	0.25	17	17	21	9.9	10	10.1	11.1	11.9	12.2	23.3	25	25.5	78.57	171.1	11.84	115.17	127.05	20.25
2	12.2	5.4	1.9	0.947	1.65	0.617	12	24	14	10.7	10.5	10.8	13.7	12	13.1	31.6	30.1	32.6	86.71	237.61	33.72	103.95	133.16	95.87
2	3.97	3.81	2.02	2.43	4.2	1.55	21	36	17	9.6	9.6	9.4	10.8	10.5	10.2	21	21.3	19.8	127.49	266.29	27.15	91.92	135.94	40.45
2	13.8	10.9	2.19	11.6	15.3	15.6	19	27	12	10.6	10.3	10.6	12.1	12.2	12.2	28.2	26.7	28.9	58.37	165.02	29.59	135.9	140.04	100.78
2	3.64	5.11	52	1	4.8	1.21	20	29	14	9.8	9.9	9.6	11.4	10.8	10.7	23.6	23.4	20.9	90.19	156.33	89.76	108.13	133.14	78.96
2	1.9	2.65	1.9	0.371	2.01	1.05	17	25	15	10.2	10.3	9.7	12	10.8	11	25.9	23.1	21.9	60.92	191.46	42.41	114.47	123.35	21.25
2	3.37	4.68	2.82	1.29	2.71	2.39	16	34	13	10.8	10.9	10	13.7	11.9	11.5	32.2	26.5	24.5	66.9	65.21	39.42	91.89	121.54	109.16
2	17.4	6.98	3.36	8.95	10.1	3.41				10.3	9.5	9.8	12.5	9.6	11.5	27.2	19.9	24.6	63.42	192.49	38.93	121.22	136.08	91.52
2	3.54	22.5	2.17	0.4	1.08	0.927	21	31	15	9.2	9.1	9.1	10.4	9.8	10.3	18.8	18	18.19	100.94	79.6	37.08	112.03	120.25	90.43
2	5.48	22.6	1.9	0.577	1.68	2.4	23	27	17	10.6	10.1	10.3	12.2	11	11.2	29.1	26	26.1	86.17	119.84	8.36	110.85	143.77	26.38
2	3.29	6.52	2.04	0.669	3.86	0.949	14	21	15	10.3	10.1	10	11.8	11.6	11.4	27	25.8	25.1	61.47	67.93	35.73	117.77	130.84	84.35
